# Supplementary material for: Lmo4 synergizes with Fezf2 to promote direct in vivo reprogramming of upper layer cortical neurons and cortical glia towards deep-layer neuron identities
Source: PLoS Biol. 2023 Aug 8;21(8):e3002237. doi: 10.1371/journal.pbio.3002237 (PMC10409279; doi:10.1371/journal.pbio.3002237)
Supplement: S1 Data — Highlighted in blue, comparisons that produced statistically significant P-values. (XLSX) [file pbio.3002237.s008.xlsx]

## Sheet: Fig. 1C raw data
	Somatosensory Area Expression of UL and DL markers
	cGFP					cLmo4					cFezf2					cFezf2 cLmo4
	n1	n2	n3	Mean	SEM	n1	n2	n3	Mean	SEM	n1	n2	n3	Mean	SEM	n1	n2	n3	Mean	SEM
CUX1	88.1	96.8	92.8	92.5667	2.51418	96.1	91.3	95	94.1333	1.45182	13.7	8.6	5.5	9.26667	2.39049	2.9	3.5	3.9	3.43333	0.290593
CTIP2	0	1.58	0	0.526667	0.526667	2.9	1.3	4.2	2.8	0.83865	35.3	33	39.6	35.9667	1.9342	65.7	67	59.6	64.1	2.28108
FOG2	1.1	0	0	0.366667	0.366667	9.19	5	9.4	7.86333	1.43295	8.6	37.8	18.5	21.6333	8.57367	25	29	35	29.6667	2.90593
PCP4	0	0	0	0	0	0	1	0	0.333333	0.333333	28	29.6	25	27.5333	1.34825	41.9	53.8	66.7	54.1333	7.16108
DARPP32	0	0	2.9	0.966667	0.966667	16.7	12.2	8.4	12.4333	2.39884	48.6	64	59.2	57.2667	4.54948	45.1	44.3	52.7	47.3667	2.67665

## Sheet: Fig. 1C statistics 
Somatosensory Area Expression of UL and DL markers		Two-way ANOVA, Tukey’s post-hoc correction, n=3 brains/plasmid combination
Hypothesis	Mean 1	Mean 2	Mean Diff.	95,00% CI of diff.	Summary	P Value
Cux1
cGFP vs. cL	92.57	94.13	-1.567	-14.15 to 11.02	ns	0.9857
cGFP vs. cF	92.57	9.267	83.3	70.72 to 95.88	****	<0.0001
cGFP vs. cFL	92.57	3.433	89.13	76.55 to 101.7	****	<0.0001
cL vs. cF	94.13	9.267	84.87	72.28 to 97.45	****	<0.0001
cL vs. cFL	94.13	3.433	90.7	78.12 to 103.3	****	<0.0001
cF vs. cFL	9.267	3.433	5.833	-6.75 to 18.42	ns	0.5847
Ctip2
cGFP vs. cL	0.5267	2.8	-2.273	-14.86 to 10.31	ns	0.9587
cGFP vs. cF	0.5267	35.97	-35.44	-48.02 to -22.86	****	<0.0001
cGFP vs. cFL	0.5267	64.1	-63.57	-76.16 to -50.99	****	<0.0001
cL vs. cF	2.8	35.97	-33.17	-45.75 to -20.58	****	<0.0001
cL vs. cFL	2.8	64.1	-61.3	-73.88 to -48.72	****	<0.0001
cF vs. cFL	35.97	64.1	-28.13	-40.72 to -15.55	****	<0.0001
Fog2
cGFP vs. cL	0.3667	7.863	-7.497	-20.08 to 5.087	ns	0.3744
cGFP vs. cF	0.3667	21.63	-21.27	-33.85 to -8.683	***	0.0005
cGFP vs. cFL	0.3667	29.67	-29.3	-41.88 to -16.72	****	<0.0001
cL vs. cF	7.863	21.63	-13.77	-26.35 to -1.187	*	0.0283
cL vs cFL	7.863	29.67	-21.8	-34.39 to -9.22	***	0.0004
cF vs. cFL	21.63	29.67	-8.033	-20.62 to 4.55	ns	0.3159
Pcp4
cGFP vs. cL	0	0.3333	-0.3333	-12.92 to 12.25	ns	0.9999
cGFP vs. cF	0	27.53	-27.53	-40.12 to -14.95	****	<0.0001
cGFP vs. cFL	0	54.13	-54.13	-66.72 to -41.55	****	<0.0001
cL vs. cF	0.3333	27.53	-27.2	-39.78 to -14.62	****	<0.0001
cL vs. cFL	0.3333	54.13	-53.8	-66.38 to -41.22	****	<0.0001
cF vs. cFL	27.53	54.13	-26.6	-39.18 to -14.02	****	<0.0001
Darpp32
cGFP vs. cL	0.9667	12.43	-11.47	-24.05 to 1.117	ns	0.0831
cGFP vs. cF	0.9667	57.27	-56.3	-68.88 to -43.72	****	<0.0001
cGFP vs. cFL	0.9667	47.37	-46.4	-58.98 to -33.82	****	<0.0001
cL vs. cF	12.43	57.27	-44.83	-57.42 to -32.25	****	<0.0001
cL vs. cFL	12.43	47.37	-34.93	-47.52 to -22.35	****	<0.0001
cF vs. cFL	57.27	47.37	9.9	-2.683 to 22.48	ns	0.1603

## Sheet: Data related to Fig. S1C
	Somatosensory Area Co-expression of Ctip2 and DL markers – P7 WT
	Fog2					PCP4					Darpp32
	n1	n2	n3	Mean	SEM	n1	n2	n3	Mean	SEM	n1	n2	n3	Mean	SEM
High Ctip2	0.0318471	0	0.0825688	0.0381386	0.0196304	0.737864	0.738739		0.738301	0.000309239	0.039604	0.1	0.131148	0.0902505	0.0219411
Low Ctip2	0.706422	0.752475	0.650485	0.703128	0.0240768	0.277778	0.41		0.343889	0.0467476	0.821782	0.759615	0.823529	0.801642	0.0171624
Two-way ANOVA, Tukey’s post-hoc correction, n=3 brains/plasmid combination

## Sheet: Fig. S2C raw data
	Somatosensory Area Expression of UL and DL markers
	cGFP					cLmo4
	n1	n2	n3	Mean	SEM	n1	n2	n3	Mean	SEM
CUX1	88.1	96.8	92.8	92.5667	2.51418	96.1	91.3	95	94.1333	1.45182
CTIP2	0	1.58	0	0.526667	0.526667	2.9	1.3	4.2	2.8	0.83865
FOG2	1.1	0	0	0.366667	0.366667	9.19	5	9.4	7.86333	1.43295
PCP4	0	0	0	0	0	0	1	0	0.333333	0.333333
DARPP32	0	0	2.9	0.966667	0.966667	16.7	12.2	8.4	12.4333	2.39884

## Sheet: Fig. S2C statistics
Somatosensory Area Expression of UL and DL markers		Two-way ANOVA, Sidak’s post-hoc correction, n=3 brains/plasmid combination
Hypothesis	Mean 1	Mean 2	Mean Diff.	95,00% CI of diff.	Summary	P Value
cGFP - cL
Cux1	92.57	94.13	-1.567	-7.007 to 3.874	ns	0.9364
Ctip2	0.5267	2.8	-2.273	-7.714 to 3.167	ns	0.7625
Fog2	0.3667	7.863	-7.497	-12.94 to -2.056	**	0.0044
Pcp4	0	0.3333	-0.3333	-5.774 to 5.107	ns	>0.9999
Darpp32	0.9667	12.43	-11.47	-16.91 to -6.026	****	<0.0001
