# Supplementary material for: Lmo4 synergizes with Fezf2 to promote direct in vivo reprogramming of upper layer cortical neurons and cortical glia towards deep-layer neuron identities
Source: PLoS Biol. 2023 Aug 8;21(8):e3002237. doi: 10.1371/journal.pbio.3002237 (PMC10409279; doi:10.1371/journal.pbio.3002237)
Supplement: S3 Data — Highlighted in blue, comparisons that produced statistically significant P-values. (XLSX) [file pbio.3002237.s010.xlsx]

## Sheet: Fig. 3C raw data
	Somatosensory Area - Cux1 Expression in P7 vs P35
	P7					P35
	n1	n2	n3	Mean	SEM	n1	n2	n3	Mean	SEM
cGFP	92.4	98.1	93	94.5	1.80831	96.4	97.1	96.1	96.5333	0.296273
cFezf2	13.7	8.6	5.5	9.26667	2.39049	8.6	4.9	65.1	26.2	19.4793
cFezf2 & cLmo4	2.9	3.5	3.9	3.43333	0.290593	5.2	8.7	43	18.9667	12.0591

## Sheet: Fig. 3C statistics
Cux1 Expression in P7 vs P35		Two-way ANOVA, Sidak’s post-hoc correction, n=3 brains/plasmid combination
Hypothesis	Mean 1	Mean 2	Mean Diff.	95,00% CI of diff.	Summary	P Value
cGFP P7 vs. P35	94.5	96.53	-2.033	-38.99 to 34.93	ns	0.9983
cF P7 vs. P35	9.267	26.2	-16.93	-53.89 to 20.03	ns	0.5407
cFL P7 vs. P35	3.433	18.97	-15.53	-52.49 to 21.43	ns	0.6061

## Sheet: Fig. 3D raw data
	Somatosensory Area - Ctip2 Expression in P7 vs P35
	P7					P35
	n1	n2	n3	Mean	SEM	n1	n2	n3	Mean	SEM
cGFP	0	1.58	0	0.526667	0.526667	4.5	3.6	2.9	3.66667	0.463081
cFezf2	35.3	33	39.6	35.9667	1.9342	19.5	47.4	47	37.9667	9.23406
cFezf2 & cLmo4	65.7	67	59.6	64.1	2.28108	34.5	50.5	43	42.6667	4.62181

## Sheet: Fig. 3D statistics
CTIP2 Expression in P7 vs P35		Two-way ANOVA, Sidak’s post-hoc correction, n=3 brains/plasmid combination
Hypothesis	Mean 1	Mean 2	Mean Diff.	95,00% CI of diff.	Summary	P Value
cGFP P7 vs. P35	0.5267	3.667	-3.14	-20.37 to 14.09	ns	0.9463
cF P7 vs. P35	35.97	37.97	-2	-19.23 to 15.23	ns	0.985
cFL P7 vs. P35	64.1	42.67	21.43	4.202 to 38.66	*	0.0145

## Sheet: Fig. 3E raw data
	Somatosensory Area - Fog2 Expression in P7 vs P35
	P7					P35
	n1	n2	n3	Mean	SEM	n1	n2	n3	Mean	SEM
cGFP	1.1	0	0	0.366667	0.366667	0	3.9	14.4	6.1	4.3
cFezf2	8.6	37.8	18.5	21.6333	8.57367	29.4	18.6	58	35.3333	11.7543
cFezf2 & cLmo4	25	29	35	29.6667	2.90593	11.1	28.3	33	24.1333	6.65641

## Sheet: Fig. 3E statistics
Fog2 Expression in P7 vs P35		Two-way ANOVA, Sidak’s post-hoc correction, n=3 brains/plasmid combination
Hypothesis	Mean 1	Mean 2	Mean Diff.	95,00% CI of diff.	Summary	P Value
cGFP P7 vs. P35	0.3667	6.1	-5.733	-32.64 to 21.18	ns	0.9182
cF P7 vs. P35	21.63	35.33	-13.7	-40.61 to 13.21	ns	0.4563
cFL P7 vs. P35	29.67	24.13	5.533	-21.38 to 32.44	ns	0.9256

## Sheet: Fig. 3F raw data
	Somatosensory Area - Pcp4 Expression in P7 vs P35
	P7					P35
	n1	n2	n3	Mean	SEM	n1	n2	n3	Mean	SEM
cGFP	0	0	0	0	0	0	4.3	0	1.43333	1.43333
cFezf2	28	29.6	25	27.5333	1.34825	37.4	32.3	41	36.9	2.52389
cFezf2 & cLmo4	41.9	53.8	66.7	54.1333	7.16108	61.7	70	25	52.2333	13.8259

## Sheet: Fig. 3F statistics
Pcp4 Expression in P7 vs P35		Two-way ANOVA, Sidak’s post-hoc correction, n=3 brains/plasmid combination
Hypothesis	Mean 1	Mean 2	Mean Diff.	95,00% CI of diff.	Summary	P Value
cGFP P7 vs. P35	0	1.433	-1.433	-26.86 to 23.99	ns	0.9982
cF P7 vs. P35	27.53	36.9	-9.367	-34.79 to 16.06	ns	0.696
cFL P7 vs. P35	54.13	52.23	1.9	-23.52 to 27.32	ns	0.9959

## Sheet: Fig. 3G raw data
	Somatosensory Area - Darpp32 Expression in P7 vs P35
	P7					P35
	n1	n2	n3	Mean	SEM	n1	n2	n3	Mean	SEM
cGFP	0	0	2.9	0.966667	0.966667	4.7	3.2	19.5	9.13333	5.20139
cFezf2	48.6	64	59.2	57.2667	4.54948	16.6	14.2	12.3	14.3667	1.2441
cFezf2 & cLmo4	45.1	44.3	52.7	47.3667	2.67665	9	14.3	12.4	11.9	1.55027

## Sheet: Fig. 3G statistics
Darpp32 Expression in P7 vs P35		Two-way ANOVA, Sidak’s post-hoc correction, n=3 brains/plasmid combination
Hypothesis	Mean 1	Mean 2	Mean Diff.	95,00% CI of diff.	Summary	P Value
cGFP P7 vs. P35	0.9667	9.133	-8.167	-20.54 to 4.202	ns	0.2522
cF P7 vs. P35	57.27	14.37	42.9	30.53 to 55.27	****	<0.0001
cFL P7 vs. P35	47.37	11.9	35.47	23.1 to 47.84	****	<0.0001
