# Supplementary material for: Lmo4 synergizes with Fezf2 to promote direct in vivo reprogramming of upper layer cortical neurons and cortical glia towards deep-layer neuron identities
Source: PLoS Biol. 2023 Aug 8;21(8):e3002237. doi: 10.1371/journal.pbio.3002237 (PMC10409279; doi:10.1371/journal.pbio.3002237)
Supplement: S4 Data — Highlighted in blue, comparisons that produced statistically significant P-values. (XLSX) [file pbio.3002237.s011.xlsx]

## Sheet: Fig. 4D raw data
	Somatosensory Area Expression of UL and DL markers – P3-P8
	cGFP					cFezf2					cFezf2 cLmo4
	n1	n2	n3	Mean	SEM	n1	n2	n3	Mean	SEM	n1	n2	n3	Mean	SEM
CUX1	91.3	94.4	95.8	93.8333	1.32958	76.5	67		71.75	4.75	43.9	45.2	57	48.7	4.16693
CTIP2	0	0	0	0	0	0.9	0		0.45	0.45	0	0	0	0	0
FOG2	9.9	1.9		5.9	4	12.8	8		10.4	2.4	9.4	3	20	10.8	4.95715
PCP4	0	0	0	0	0	48.1	0		24.05	24.05	58.3	96.7	45	66.6667	15.4997
DARPP32	7.5	0		3.75	3.75		0		0	0	18.4	10	8.8	12.4	3.01993

## Sheet: Fig. 4D statistics
Somatosensory Area Expression of UL and DL markers –P8		Two-way ANOVA, Sidak’s post-hoc correction, n=3 brains/plasmid combination
Hypothesis	Mean 1	Mean 2	Mean Diff.	95,00% CI of diff.	Summary	P Value
Cux1
iGFP vs. iF	93.83	71.75	22.08	-4.839 to 49.01	ns	0.1215
iGFP vs. iFL	93.83	48.7	45.13	21.05 to 69.21	***	0.0003
iF vs. iFL	71.75	48.7	23.05	-3.873 to 49.97	ns	0.1026
Ctip2
iGFP vs. iF	0	0.45	-0.45	-27.37 to 26.47	ns	0.999
iGFP vs. iFL	0	0	0	-24.08 to 24.08	ns	>0.9999
iF vs. iFL	0.45	0	0.45	-26.47 to 27.37	ns	0.999
Fog2
iGFP vs. iF	5.9	10.4	-4.5	-33.99 to 24.99	ns	0.9225
iGFP vs. iFL	5.9	10.8	-4.9	-31.82 to 22.02	ns	0.8917
iF vs. iFL	10.4	10.8	-0.4	-27.32 to 26.52	ns	0.9992
Pcp4
iGFP vs. iF	0	24.05	-24.05	-50.97 to 2.873	ns	0.0858
iGFP vs. iFL	0	66.67	-66.67	-90.75 to -42.59	****	<0.0001
iF vs. iFL	24.05	66.67	-42.62	-69.54 to -15.69	**	0.0018
Darpp32
iGFP vs. iF	3.75	0	3.75	-32.37 to 39.87	ns	0.9633
iGFP vs. iFL	3.75	12.4	-8.65	-35.57 to 18.27	ns	0.7026
iF vs. iFL	0	12.4	-12.4	-46.45 to 21.65	ns	0.637

## Sheet: Fig. 4F raw data
	Somatosensory Area Expression of UL and DL markers – P7-P14
	cGFP					cFezf2 cLmo4
	n1	n2	n3	Mean	SEM	n1	n2	n3	Mean	SEM
CUX1	88.2	94.2	87.5	89.9667	2.12629	56.5	74.3	57.6	62.8	5.75876
CTIP2	0	0	0	0	0	0	0	0	0	0
FOG2	2.1	6.4	9.2	5.9	2.06478	0	2	0	0.666667	0.666667
PCP4	1	1	0	0.666667	0.333333	47	66.7	34.1	49.2667	9.47881

## Sheet: Fig. 4F statistics
Expression of UL and DL markers –P7-P14		Two-way ANOVA, Sidak’s post-hoc correction, n=3 brains/plasmid combination
Hypothesis	Mean 1	Mean 2	Mean Diff.	95,00% CI of diff.	Summary	P Value
Cux1 iGFP vs. iFL	89.97	62.8	27.17	10.98 to 43.35	**	0.0027
Ctip2 iGFP vs. iFL	0	0	0	-16.18 to 16.18	ns	>0.9999
Fog2 iGFP vs. iFL	5.9	0.6667	5.233	-10.95 to 21.42	ns	0.8009
Pcp4 iGFP vs. iFL	0.6667	49.27	-48.6	-64.78 to -32.42	****	<0.0001
