# Supplementary material for: Lmo4 synergizes with Fezf2 to promote direct in vivo reprogramming of upper layer cortical neurons and cortical glia towards deep-layer neuron identities
Source: PLoS Biol. 2023 Aug 8;21(8):e3002237. doi: 10.1371/journal.pbio.3002237 (PMC10409279; doi:10.1371/journal.pbio.3002237)
Supplement: S6 Data — Highlighted in blue, comparisons that produced statistically significant P-values. (XLSX) [file pbio.3002237.s013.xlsx]

## Sheet: Fig 7F -Primary Dendrites Data
Somatosensory Area - Primary dendrites
Neurog2-Bcl2 + Fezf2 (NBF), 12dpi						Neurog2-Bcl2 + Fezf2-Lmo4 (NBFL), 12dpi
RFP+			GFP+RFP+			RFP+			GFP+RFP+
n1	n2	n3	n1	n2	n3	n1	n2	n3	n1	n2	n3
7	3	4	9	4	5	6	1	3	7	3	9
4	6	3	13	7	3	5	5	4	3	8	4
7	4	6	9	5	3	2	4	2	6	5	6
4	3	5	6	3	7	7	4	5	8	7	8
3	4	4	3	6	5	12	5		6	3	5
4	5	5	6	4	3	6	4		7	8	7
4	3	5	5	6	10	5	3		6	6	6
4	6	3	6	3	3	4	4		3	4	6
4	0	3	7	6	4	8	4		10	3	4
3	2	4	4*	2	3	3	3		7	4	2
3	3	3	4	3	7	4	6		9	5	7
3	2	2	8	5	7	6	3		6	1	7
5	2	2	10	6	5	3	3		6	4
6	3	5	3	6	5	5	2		5	3
3	4	3	6	5	8	2	4		6	4
5	3	2	8	3	5	2	3		4	12
4	5	5	6	5	4	6	4		5	6
3	3	2	6	2	8	3	3		8	2
3	4	5	8	2	6	6	4		6	6
2	3	2	7			5	6		7	6
6	4	2	4			6	5		7	7
6	2	4	3			4	6		6	14
5	3	4	4			5	8		4	4
4	3	3	3			6	1		10
3	1	3	2			4	4		2
6	5	6	3			7	8		8
7	8	3	5			4	5		9
3	2		4			5	4		6
6	5		6			6	6		6
3	4		8			8	3		7
3	5		5			5	1		5
6	6		2			6	4		4
5	4		5			3	5		9
2	3		4			5	2		5
7	10		5			13	5		4
2	6		8			1	7		10
8	5		10			3	5		2*
2	0		3			3	8		4
4	5		5			4			6
6	5		7			5			4
6	3		2			2
3	4		5			4
5	6		2			3
4			4			8
7			9			2
4			3			5
3			7			6
5			5			2
3			1			5
5			10			5
5			6			5
3						3
2						5
2						4
5						4
9						6
3						4
2						6
4						5
5						4
2						1
3						4
4						5
5						2
6*						9
4						6
6						3
7						5
2						5
3*						2
11						3
4						5
						4
						4
						4
						7
						5
						6
						4
						3
						8
						9
						5
						4
						4
						7
						2
						6
						6
						5
						5
						3
						7
						9
						4
						3
						4
						6
						2

## Sheet: Fig. 7F Primary Dendrites stat
Somatosensory Area Primary dendrites		One-way ANOVA, Tukey’s post-hoc correction; n=3 brains/retrovirus combination, NB n= 283; NBF n= 89; NBFL n= 75 cells analysed
Hypothesis	Mean 1	Mean 2	Mean Diff.	95,00% CI of diff.	Summary	P Value
NB vs. NBF	4.363	5.273	-0.9097	-1.506 to -0.3133	**	0.0011
NB vs. NBFL	4.363	5.905	-1.542	-2.18 to -0.9044	****	<0.0001
NBF vs. NBFL	5.273	5.905	-0.6327	-1.403 to 0.1374	ns	0.1309

## Sheet: Fig 7F - Branching Points Data
Somatosensory Area - Branching Points
Neurog2-Bcl2 + Fezf2 (NBF), 12dpi						Neurog2-Bcl2 + Fezf2-Lmo4 (NBFL), 12dpi
RFP+			GFP+RFP+			RFP+			GFP+RFP+
n1	n2	n3	n1	n2	n3	n1	n2	n3	n1	n2	n3
6	1	2	8	11	3	5	11	3	11	15	7
19	25	3	20	7	4	7	7	7	2	10	2
7	4	1	18	11	3	4	1	3	15	18	9
7	3	3	2	8	2	9	8	1	18	11	8
3	5	3	5	10	2	6	11		8	7	2
2	0	4	5	5	10	5	8		10	2	3
3	5	4	9	0	12	14	10		11	6	9
4	1	7	9	18	12	8	7		12	4	12
4	14	5	10	1	7	7	10		16	8	7
2	2	5	3	6	10	3	2		16	15	9
5	3	0	5	1	9	12	10		16	8	12
3	4	3	7	8	8	6	5		7	9	12
6	5	2	5	12	5	6	0		19	3
6	4	3	6	0	9	3	7		10	16
2	7	4	4	8	7	6	9		14	21
7	3	2	7	2	8	6	8		4	5
15	2	6	3	11	7	8	6		12	12
9	7	2	11	0	13	12	15		10	2
8	9	4	2	9	5	15	3		6	12
5	8	2	3	15		9	8		10	13
7	9	6	6			5	3		13	2
33	3	3	0			14	2		7	7
9	5	5	2			6	9		11	13
9	6	6	8			14	5		8
15	3	2	4			6	7		14
29	8	6	7			8	11		1
6	3	4	1			6	7		6
18	8		6			3	10		5
18	7		29			4	13		10
2	2		6			12	6		3
3	1		7			9	3		13
3	5		9			8	11		16
3	8		1			3	15		6
4	6		4			5	2		9
3	4		1			13	10		4
1	6		12			1	5		15
10	12		4			3	0		2
2	14		16			3	3		14
2	5		2			4			4
5	4		4			5
5	1		8			2
4	11		8			4
7			9			3
9			6			8
1			4			2
6			14			5
2			6			7
9			6			12
2			8			13
7			2			7
7						11
2						13
1						1
1						6
11						15
9						9
9						4
4						4
2						4
1						6
4						3
11						6
12						3
6						11
10						11
5						10
2						3
1						3
8						2
4						3

## Sheet: Fig. 7F - Branching Points stat
Somatosensory Area Branching Points		One-way ANOVA, Tukey’s post-hoc correction; n=3 brains/retrovirus combination, NB n= 283; NBF n= 89; NBFL n= 75 cells analysed
Hypothesis	Mean 1	Mean 2	Mean Diff.	95,00% CI of diff.	Summary	P Value
NB vs. NBF	6.363	6.978	-0.6142	-2.026 to 0.7974	ns	0.5625
NB vs. NBFL	6.363	9.446	-3.083	-4.599 to -1.567	****	<0.0001
NBFL vs. NBF	9.446	6.978	2.468	0.6451 to 4.292	**	0.0044

## Sheet: Fig 7F - Dendrite Length Data
Somatosensory Area - Dendrite length
Neurog2-Bcl2 + Fezf2 (NBF), 12dpi						Neurog2-Bcl2 + Fezf2-Lmo4 (NBFL), 12dpi
RFP+			GFP+RFP+			RFP+			GFP+RFP+
n1	n2	n3	n1	n2	n3	n1	n2	n3	n1	n2	n3
262	156	113	485	379	122	375	214	96.8	411.7	421	269
544	491	172	849.6	455	151	259	134	185	135	425	63.4
209	218	81.7	536.86	425	100	294	76.4	67.4	462	350	205
211	268	283	486	414	146	483	242	112	407	273	170
73.7	199	147	229	448	160	349.81	318		229	348	117
249	213	170	285	118	325	193	261		2014	144	301
262	210	94.9	306	1066	180	473	212		313	280	368
320	211	291	190	69.4	240	362	201		413.2	242	418
220	571	749	323	272	305	546	308		627	103	172
98.4	181	294	169	104	243	246	64.1		658	326	397
218	171	77.3	242.7	288	202	347	474		498	272	310
124	129	118	191.6	577	400	257	185		387	158	615
230	229	73.7	137	150	88.5	286	80.1		597	163
234.4	197	181	150	385	235	286	283		302	458
123	455	113	122.32	283	387	167	252		391	344
352	286	140	232	233	358	129	245		194	459
739	287	228	61.3	96.4	273	398	207		794	93.7
304	370	220	486	457	378	232	328		324	382
237	269	333	127	835	202	715	109		152	283
153	207	110	132			481	371		212	146
760	373	182	360			281	189		464	337
656	135	153	59.6			565	74.4		253	282
764	261	153	46.4			327	327		493
270	324	218	120.8			482	172		359
632	105	136	152			267	235		227
659	170	191	679			361	327		298
374	470	161	98.1			307	310		383
863	242		644			322	472		386
739	178		635			240	551		290
388	165		522			721	284		140
188	114		430			648	80		267
253	316		575			461	312		600
170	333		178			89	457		203
151	426		279			273	84.7		215
291	219		243			280	279		139
163	379		736			82.5	201		357
503	410		132			97.7	158		136
130	726		577			140	109.3		480
366	394		175			177			159
461	184		144			96.4
219	165		629			201
211	891		816			143
265			327			409
399			278			111
192			201			162
182			341			474
124			246			529
232			191			688
102			295			473
360			110			444
234						541
114						111
110						252
149						347
320						249
333						251
224						236
160						240
104						199
97.4						68.3
193						148
379						227
375						161
305						540
233						505.4
259						184
144						197
126						78.1
278						116
125						78.1
						330
						91.6
						385
						620
						403
						167
						110
						209
						268
						130
						316
						110
						262
						89.8
						275
						245
						219
						251
						144
						300
						170
						179
						136
						348
						206
						142.4

## Sheet: Fig. 7F - Dendrite Length stat
Somatosensory Area Dendrite Length		One-way ANOVA, Tukey’s post-hoc correction; n=3 brains/retrovirus combination, NB n= 283; NBF n= 89; NBFL n= 75 cells analysed
Hypothesis	Mean 1	Mean 2	Mean Diff.	95,00% CI of diff.	Summary	P Value
NB vs. NBF	271.4	312.6	-41.19	-95.4 to 13.01	ns	0.1751
NB vs. NBFL	271.4	343.4	-71.92	-130.2 to -13.64	*	0.0109
NBFL vs. NBF	343.4	312.6	30.72	-39.4 to 100.9	ns	0.5581

## Sheet: Fig 7G Order Distribution Data
	Somatosensory Area - Order distribution
order	Neurog2-Bcl2 + Fezf2 (NBF) OR Neurog2-Bcl2 + Fezf2-Lmo4 (NBFL), 12dpi - RFP+
0	2	1	5	3	2	2	3	1	1	2	3	0	1	3	1	1	1	1	2	1	0	2	3	0	1	4	4	2	2	2	4	0	3	3	0	0	1	1	2	2	2	3	1	3	0	2	1	3	3
1	4	3	2	3	3	5	2	1	2	2	0	6	1	3	3	1	7	2	5	1	3	3	1	5	4	1	2	1	4	1	2	0	3	2	5	8	3	1	2	2	1	3	3	0	2	3	2	1	1
2	0	2	0	2	2	2	4	3	1	3	0	0	2	1	1	2	1	2	2	2	1	2	0	1	0	4	4	1	3	1	0	1	1	0	5	2	5	4	3	1	2	4	2	0	2	1	2	1	1
3	0	0	0	0	0	0	0	4	3	2	0	0	0	2	2	0	2	0	0	0	1	0	3	1	0	2	0	2	1	2	0	2	1	0	2	2	2	6	0	3	0	2	4	0	3	1	2	1	2
4	0	0	0	0	0	0	0	0	2	0	0	0	0	0	0	0	0	0	0	0	1	0	2	2	0	0	0	0	2	0	0	3	1	0	0	4	0	0	4	2	0	3	0	0	1	1	3	1	0
5	0	0	0	0	0	0	0	0	0	0	0	0	0	0	0	0	0	0	0	0	2	0	0	0	0	0	0	0	0	0	0	1	2	0	0	0	0	0	0	4	0	2	0	0	2	1	2	2	0
6	0	0	0	0	0	0	0	0	0	0	0	0	0	0	0	0	0	0	0	0	0	0	0	0	0	0	0	0	0	0	0	2	0	0	0	0	0	0	0	0	0	0	0	0	0	1	0	0	0
7	0	0	0	0	0	0	0	0	0	0	0	0	0	0	0	0	0	0	0	0	0	0	0	0	0	0	0	0	0	0	0	0	0	0	0	0	0	0	0	0	0	0	0	0	0	2	0	0	0
8	0	0	0	0	0	0	0	0	0	0	0	0	0	0	0	0	0	0	0	0	0	0	0	0	0	0	0	0	0	0	0	0	0	0	0	0	0	0	0	0	0	0	0	0	0	0	0	0	0
9	0	0	0	0	0	0	0	0	0	0	0	0	0	0	0	0	0	0	0	0	0	0	0	0	0	0	0	0	0	0	0	0	0	0	0	0	0	0	0	0	0	0	0	0	0	0	0	0	0
10	0	0	0	0	0	0	0	0	0	0	0	0	0	0	0	0	0	0	0	0	0	0	0	0	0	0	0	0	0	0	0	0	0	0	0	0	0	0	0	0	0	0	0	0	0	0	0	0	0
11	0	0	0	0	0	0	0	0	0	0	0	0	0	0	0	0	0	0	0	0	0	0	0	0	0	0	0	0	0	0	0	0	0	0	0	0	0	0	0	0	0	0	0	0	0	0	0	0	0
order	Neurog2-Bcl2 + Fezf2 (NBF), 12dpi - GFP+RFP+
0	7	10	4	5	1	4	4	1	5	1	6	5	2	6	6	4	4	5	6	2	1	4	1	1	1	3	2	3	3	3	0	2	3	3	7	5	1	2	6	1	2	0	2	6	1	3	2	0	4
1	3	6	9	2	2	1	1	8	4	7	5	5	2	1	5	2	3	3	1	3	2	0	4	2	2	2	2	4	9	2	2	4	2	3	2	9	2	1	1	0	4	3	1	4	3	6	3	1	5
2	3	10	9	3	3	2	1	2	5	0	7	6	3	1	2	2	2	1	2	2	5	0	0	3	4	2	0	2	5	3	3	3	0	1	0	1	4	9	2	3	2	1	3	4	1	1	6	0	5
3	2	6	2	6	2	3	3	5	1	0	0	0	2	1	0	3	0	8	0	0	2	0	0	2	0	8	0	3	5	1	0	1	0	2	0	1	0	3	0	2	3	1	5	0	2	2	0	4	2
4	0	3	3	3	0	2	1	0	2	0	0	0	0	1	0	2	0	3	0	0	0	0	0	3	0	0	0	2	3	2	4	1	0	0	0	1	0	5	0	0	2	1	2	0	0	1	0	2	0
5	0	3	1	2	0	0	2	0	1	0	0	0	0	1	0	0	0	2	0	0	0	0	0	2	0	0	0	0	2	0	0	1	0	0	0	4	0	2	0	0	0	1	0	0	0	0	0	0	0
6	0	4	2	2	0	0	2	0	1	0	0	0	0	1	0	0	0	0	0	0	0	0	0	0	0	0	0	0	6	0	0	2	0	0	0	1	0	0	0	0	0	1	0	0	0	3	0	0	0
7	0	4	0	0	0	0	0	0	2	0	0	0	0	2	0	0	0	0	0	0	0	0	0	0	0	0	0	0	3	0	0	0	0	0	0	1	0	0	0	0	0	2	0	0	0	1	0	0	0
8	0	0	0	0	0	0	0	0	0	0	0	0	0	0	0	0	0	0	0	0	0	0	0	0	0	0	0	0	1	0	0	0	0	0	0	2	0	0	0	0	0	0	0	0	0	2	0	0	0
9	0	0	0	0	0	0	0	0	0	0	0	0	0	0	0	0	0	0	0	0	0	0	0	0	0	0	0	0	2	0	0	0	0	0	0	0	0	0	0	0	0	0	0	0	0	0	0	0	0
10	0	0	0	0	0	0	0	0	0	0	0	0	0	0	0	0	0	0	0	0	0	0	0	0	0	0	0	0	0	0	0	0	0	0	0	0	0	0	0	0	0	0	0	0	0	0	0	0	0
11	0	0	0	0	0	0	0	0	0	0	0	0	0	0	0	0	0	0	0	0	0	0	0	0	0	0	0	0	0	0	0	0	0	0	0	0	0	0	0	0	0	0	0	0	0	0	0	0	0
order	Neurog2-Bcl2 + Fezf2-Lmo4 (NBFL), 12dpi GFP+RFP+
0	1	5	2	5	5	3	3	1	9	3	8	4	6	3	1	3	5	4	4	5	3	2	1	5	1	7	6	4	1	6	2	1	8	4	2	5	1	2	2	2	0	4	2	2	0	6	5	3	2
1	5	0	5	2	1	7	3	6	7	6	4	3	6	1	1	1	4	5	4	2	8	6	2	5	1	2	6	4	9	1	4	4	1	2	4	4	1	4	5	3	5	8	5	7	4	4	1	0	1
2	3	0	3	4	1	3	6	6	3	7	2	1	5	4	8	2	4	3	4	3	4	3	6	5	2	0	1	4	2	1	7	2	1	2	1	9	2	0	6	1	7	2	4	4	5	0	0	4	0
3	0	0	5	5	1	3	2	8	4	1	4	2	6	4	5	0	3	4	0	0	2	2	3	2	1	0	1	0	5	2	3	3	3	3	2	5	0	0	3	2	5	3	2	6	2	0	3	2	3
4	0	0	1	4	1	2	0	2	0	1	0	0	1	0	2	0	2	2	0	2	3	0	2	0	3	0	2	0	2	0	1	3	1	1	0	2	0	0	3	0	6	2	2	0	0	0	1	0	1
5	0	0	0	0	2	0	0	0	0	0	0	0	2	0	0	0	0	0	0	1	3	0	2	0	2	0	0	0	0	0	2	0	2	1	0	0	0	0	2	0	0	0	2	0	0	0	2	0	2
6	0	0	0	0	0	0	0	0	0	0	0	0	0	0	0	0	0	0	0	1	2	0	0	0	2	0	0	0	0	0	0	0	0	2	0	0	0	0	0	0	0	0	3	0	0	0	0	0	1
7	0	0	0	0	0	0	0	0	0	0	0	0	0	0	0	0	0	0	0	7	0	0	0	0	2	0	0	0	0	0	0	0	0	0	0	0	0	0	0	0	0	0	2	0	0	0	0	0	2
8	0	0	0	0	0	0	0	0	0	0	0	0	0	0	0	0	0	0	0	1	0	0	0	0	4	0	0	0	0	0	0	0	0	0	0	0	0	0	0	0	0	0	0	0	0	0	0	0	0
9	0	0	0	0	0	0	0	0	0	0	0	0	0	0	0	0	0	0	0	2	0	0	0	0	0	0	0	0	0	0	0	0	0	0	0	0	0	0	0	0	0	0	0	0	0	0	0	0	0
10	0	0	0	0	0	0	0	0	0	0	0	0	0	0	0	0	0	0	0	0	0	0	0	0	0	0	0	0	0	0	0	0	0	0	0	0	0	0	0	0	0	0	0	0	0	0	0	0	0
11	0	0	0	0	0	0	0	0	0	0	0	0	0	0	0	0	0	0	0	0	0	0	0	0	0	0	0	0	0	0	0	0	0	0	0	0	0	0	0	0	0	0	0	0	0	0	0	0	0
[truncated: 207 more columns]

## Sheet: Fig. 7G Order Distribution stat
Order distribution			One-way ANOVA, Tukey’s post-hoc correction; n=3 brains/retrovirus combination, NB n= 283; NBF n= 89; NBFL n= 75 cells analysed
Hypothesis		Mean 1	Mean 2	Mean Diff.	95,00% CI of diff.	Summary	P Value
0	NB vs. NBF	2.242	3	-0.7578	-1.158 to -0.3577	****	<0.0001
	NB vs. NBFL	2.242	3.253	-1.011	-1.436 to -0.586	****	<0.0001
	NBF vs. NBFL	3	3.253	-0.2533	-0.7622 to 0.2555	ns	0.4729
1	NB vs. NBF	2.84	2.989	-0.1488	-0.5489 to 0.2513	ns	0.6581
	NB vs. NBFL	2.84	3.72	-0.8802	-1.305 to -0.455	****	<0.0001
	NBF vs. NBFL	2.989	3.72	-0.7314	-1.24 to -0.2225	**	0.0022
2	NB vs. NBF	2.242	2.529	-0.2867	-0.6893 to 0.116	ns	0.2172
	NB vs. NBFL	2.242	3.08	-0.8379	-1.264 to -0.412	****	<0.0001
	NBF vs. NBFL	2.529	3.08	-0.5513	-1.061 to -0.04107	*	0.0305
3	NB vs. NBF	1.571	1.759	-0.1872	-0.5913 to 0.2169	ns	0.5228
	NB vs. NBFL	1.571	2.384	-0.8121	-1.244 to -0.3804	****	<0.0001
	NBF vs. NBFL	1.759	2.384	-0.6249	-1.139 to -0.111	*	0.0122
4	NB vs. NBF	1	1.171	-0.1707	-0.5872 to 0.2457	ns	0.6015
	NB vs. NBFL	1	1.31	-0.3099	-0.7495 to 0.1297	ns	0.2239
	NBF vs. NBFL	1.171	1.31	-0.1391	-0.664 to 0.3858	ns	0.8084
5	NB vs. NBF	0.5972	0.7125	-0.1153	-0.5405 to 0.3098	ns	0.8002
	NB vs. NBFL	0.5972	0.7571	-0.16	-0.6066 to 0.2866	ns	0.6782
	NBF vs. NBFL	0.7125	0.7571	-0.04464	-0.5746 to 0.4853	ns	0.9787
6	NB vs. NBF	0.297	0.4872	-0.1901	-0.6218 to 0.2415	ns	0.5561
	NB vs. NBFL	0.297	0.5075	-0.2104	-0.6669 to 0.2461	ns	0.5261
	NBF vs. NBFL	0.4872	0.5075	-0.02028	-0.5596 to 0.5191	ns	0.9957
7	NB vs. NBF	0.1606	0.3289	-0.1683	-0.6068 to 0.2702	ns	0.6403
	NB vs. NBFL	0.1606	0.2836	-0.123	-0.5821 to 0.3362	ns	0.8048
	NBF vs. NBFL	0.3289	0.2836	0.04537	-0.4972 to 0.588	ns	0.979
8	NB vs. NBF	0.1771	0.1781	-0.00099	-0.4462 to 0.4442	ns	>0.9999
	NB vs. NBFL	0.1771	0.1111	0.06597	-0.4042 to 0.5361	ns	0.9421
	NBF vs. NBFL	0.1781	0.1111	0.06697	-0.4898 to 0.6238	ns	0.9571
9	NB vs. NBF	0.09474	0.02857	0.06617	-0.3866 to 0.5189	ns	0.9373
	NB vs. NBFL	0.09474	0.03175	0.06299	-0.4077 to 0.5337	ns	0.9472
	NBF vs. NBFL	0.02857	0.03175	-0.00312	-0.5655 to 0.5591	ns	>0.9999
10	NB vs. NBF	0.03704	0	0.03704	-0.4184 to 0.4925	ns	0.9802
	NB vs. NBFL	0.03704	0	0.03704	-0.434 to 0.5081	ns	0.9814
	NBF vs. NBFL	0	0	0	-0.5642 to 0.5642	ns	>0.9999
11	NB vs. NBF	0.01058	0	0.01058	-0.4448 to 0.466	ns	0.9984
	NB vs. NBFL	0.01058	0	0.01058	-0.4605 to 0.4816	ns	0.9985
	NBF vs. NBFL	0	0	0	-0.5642 to 0.5642	ns	>0.9999

## Sheet: Fig 7H Sholl Intersection Data 
	Somatosensory Area - Sholl intersections
order	Neurog2-Bcl2 + Fezf2 (NBF) OR Neurog2-Bcl2 + Fezf2-Lmo4 (NBFL), 12dpi - RFP+
0	0	0	0	0	0	0	0	0	0	0	0	0	0	0	0	0	0	0	0	0	0	0	0	0	0	0	0	0	0	0	0	0	0	0	0	0	0	0	0	0	0	0	0	0	0	0	0	0	0
10	4	3	2	5	3	6	6	5	3	4	3	3	2	6	3	3	6	2	8	2	2	6	7	3	4	8	6	3	3	3	4	6	1	2	7	11	3	3	4	7	2	8	6	1	3	5	6	5	8
20	1	5	1	5	2	5	0	5	4	5	2	4	3	4	2	2	8	4	5	3	3	2	3	2	2	4	2	3	2	1	1	3	2	2	5	8	8	7	5	6	2	9	5	1	3	6	6	4	8
30	1	2	0	4	1	1	0	4	6	4	1	3	1	2	2	2	8	4	4	2	2	1	1	6	2	3	1	1	3	1	2	2	1	0	3	5	3	4	2	2	0	6	1	1	3	5	4	3	2
40	1	2	0	4	1	0	0	4	6	3	0	1	0	1	0	2	0	4	3	1	3	1	0	3	2	0	1	0	2	0	1	1	1	0	2	3	1	1	1	2	0	3	1	1	4	1	2	2	1
50	1	1	0	2	2	0	0	2	7	2	0	0	0	1	0	1	0	3	3	0	1	1	0	2	1	0	0	0	0	0	0	1	1	0	0	1	1	0	1	3	0	3	0	1	4	1	0	2	1
60	0	0	0	2	1	0	0	2	5	2	0	0	0	1	0	0	0	3	2	0	1	2	0	2	0	0	0	0	0	0	0	0	0	0	0	0	1	0	0	2	0	3	0	1	3	0	0	0	2
70	0	0	0	0	1	0	0	1	5	1	0	0	0	0	0	0	0	1	1	0	1	0	0	0	0	0	0	0	0	0	0	0	0	0	0	0	1	0	0	2	0	1	0	0	2	0	0	0	0
80	0	0	0	0	0	0	0	1	5	1	0	0	0	0	0	0	0	1	1	0	0	0	0	0	0	0	0	0	0	0	0	0	0	0	0	0	1	0	0	1	0	1	0	0	1	0	0	0	0
90	0	0	0	0	0	0	0	0	4	1	0	0	0	0	0	0	0	0	1	0	0	0	0	0	0	0	0	0	0	0	0	0	0	0	0	0	0	0	0	0	0	1	0	0	0	0	0	0	0
100	0	0	0	0	0	0	0	0	3	0	0	0	0	0	0	0	0	0	0	0	0	0	0	0	0	0	0	0	0	0	0	0	0	0	0	0	0	0	0	0	0	1	0	0	0	0	0	0	0
110	0	0	0	0	0	0	0	0	3	0	0	0	0	0	0	0	0	0	0	0	0	0	0	0	0	0	0	0	0	0	0	0	0	0	0	0	0	0	0	0	0	1	0	0	0	0	0	0	0
120	0	0	0	0	0	0	0	0	1	0	0	0	0	0	0	0	0	0	0	0	0	0	0	0	0	0	0	0	0	0	0	0	0	0	0	0	0	0	0	0	0	0	0	0	0	0	0	0	0
130	0	0	0	0	0	0	0	0	1	0	0	0	0	0	0	0	0	0	0	0	0	0	0	0	0	0	0	0	0	0	0	0	0	0	0	0	0	0	0	0	0	0	0	0	0	0	0	0	0
140	0	0	0	0	0	0	0	0	0	0	0	0	0	0	0	0	0	0	0	0	0	0	0	0	0	0	0	0	0	0	0	0	0	0	0	0	0	0	0	0	0	0	0	0	0	0	0	0	0
150	0	0	0	0	0	0	0	0	0	0	0	0	0	0	0	0	0	0	0	0	0	0	0	0	0	0	0	0	0	0	0	0	0	0	0	0	0	0	0	0	0	0	0	0	0	0	0	0	0
order	Neurog2-Bcl2 + Fezf2 (NBF), 12dpi - GFP+RFP+
0	0	0	0	0	0	0	0	0	0	0	0	0	0	0	0	0	0	0	4	0	0	0	0	0	0	0	0	0	0	0	0	0	0	0	0	0	0	0	0	0	0	0	0	0	0	0	0	0	0
10	9	20	13	6	6	5	5	8	8	7	0	9	4	4	7	4	3	9	1	5	3	2	2	2	4	5	3	7	12	5	2	6	4	6	9	14	4	9	8	2	5	2	6	8	3	11	5	2	10
20	5	22	13	6	6	5	5	6	6	3	0	1	3	3	1	3	0	11	3	2	3	1	0	2	3	6	3	10	13	4	3	5	3	6	6	11	2	9	3	2	8	3	5	6	4	7	8	2	2
30	6	8	4	3	3	4	5	0	4	1	7	0	1	2	0	3	0	8	0	1	6	0	0	0	3	7	1	10	10	4	4	7	3	2	1	6	1	8	2	3	8	3	5	3	2	4	3	2	1
40	3	7	3	1	1	2	4	0	0	0	1	0	1	1	0	4	0	5	0	1	5	0	0	0	1	4	0	7	7	5	4	4	2	2	1	5	1	6	0	2	6	4	4	3	3	1	1	1	1
50	3	5	2	1	1	1	3	0	0	0	1	0	0	0	0	2	0	4	0	0	4	0	0	0	0	5	0	7	4	3	4	3	2	2	1	5	1	4	0	1	4	4	3	0	2	1	1	1	1
60	2	2	0	0	1	1	0	0	0	0	1	0	0	0	0	1	0	1	0	0	3	0	0	0	0	5	0	5	4	2	5	3	1	2	1	4	0	2	0	1	3	3	2	0	4	0	1	1	1
70	3	1	0	0	2	1	0	0	0	0	0	0	0	0	0	0	0	0	0	0	3	0	0	0	0	3	0	4	0	1	2	3	0	1	1	3	0	2	0	0	2	2	1	0	0	0	0	1	1
80	1	0	0	5	1	0	0	0	0	0	0	0	0	0	0	0	0	0	0	0	3	0	0	0	0	2	0	2	0	2	3	3	0	0	1	2	0	1	0	0	2	2	0	0	0	0	0	1	1
90	3	0	0	7	0	0	0	0	0	0	3	0	0	0	0	0	0	0	0	0	1	0	0	0	0	2	0	0	0	1	2	2	0	0	0	1	0	1	0	0	2	1	0	0	0	0	0	1	1
100	0	0	0	5	0	0	0	0	0	0	1	0	0	0	0	0	0	0	0	0	0	0	0	0	0	2	0	0	0	1	2	2	0	0	0	0	0	1	0	0	2	1	0	0	0	0	0	1	1
110	0	0	0	4	0	0	0	0	0	0	0	0	0	0	0	0	0	0	0	0	0	0	0	0	0	2	0	0	0	1	1	2	0	0	0	0	0	1	0	0	2	1	0	0	0	0	0	0	0
120	0	0	0	1	0	0	0	0	0	0	0	0	0	0	0	0	0	0	0	0	0	0	0	0	0	1	0	0	0	1	0	2	0	0	0	0	0	0	0	0	2	2	0	0	0	0	0	0	0
130	0	0	0	1	0	0	0	0	0	0	0	0	0	0	0	0	0	0	0	0	0	0	0	0	0	1	0	0	0	1	0	1	0	0	0	0	0	0	0	0	1	2	0	0	0	0	0	0	0
140	0	0	0	0	0	0	0	0	0	0	0	0	0	0	0	0	0	0	0	0	0	0	0	0	0	1	0	0	0	1	0	1	0	0	0	0	0	0	0	0	1	2	0	0	0	0	0	0	0
150	0	0	0	0	0	0	0	0	0	0	0	0	0	0	0	0	0	0	0	0	0	0	0	0	0	1	0	0	0	1	0	1	0	0	0	0	0	0	0	0	1	3	0	0	0	0	0	0	0
order	Neurog2-Bcl2 + Fezf2-Lmo4 (NBFL), 12dpi GFP+RFP+
0	0	0	0	0	0	0	0	0	0	0	0	0	0	0	0	0	0	0	0	0	0	0	0	0	0	0	0	0	0	0	0	0	0	0	0	0	0	0	0	0	0	0	0	0	0	0	0	0	0
10	5	3	6	10	6	7	6	8	11	7	10	8	11	6	8	5	5	8	8	9	5	8	10	7	4	9	2	7	9	3	9	6	5	8	6	14	3	4	13	6	8	9	5	9	7	5	3	4	2
20	8	2	8	8	8	12	6	8	14	9	12	5	12	11	7	3	8	6	9	9	4	4	5	4	9	5	3	6	7	2	7	9	3	7	4	6	1	4	11	3	11	8	7	6	4	4	2	5	2
30	7	3	4	6	7	10	8	8	9	10	9	4	12	2	7	3	11	4	7	5	0	1	5	2	9	3	2	4	4	3	1	9	2	0	1	2	0	2	6	2	4	3	5	4	5	1	4	4	3
40	4	2	5	3	5	6	2	3	7	7	3	3	8	3	4	2	11	3	4	1	0	0	5	1	7	3	6	4	1	0	1	6	3	0	0	3	0	1	3	2	6	2	5	1	7	0	3	3	0
50	1	0	4	4	3	3	0	0	4	4	2	3	4	2	1	1	6	2	2	0	0	0	4	1	6	2	1	5	0	0	0	4	0	0	0	1	0	0	2	0	1	2	3	0	3	0	3	2	0
60	1	0	4	1	3	2	0	0	0	4	0	1	1	0	1	1	5	2	1	0	0	0	4	1	4	2	1	2	0	0	0	6	0	0	0	0	0	0	0	0	0	2	1	0	2	0	2	1	0
70	0	0	1	0	0	1	0	0	0	4	0	3	0	0	0	0	5	1	1	0	0	0	2	1	3	1	1	1	0	0	0	4	0	0	0	0	0	0	0	0	0	2	0	0	0	0	0	0	0
80	0	0	0	0	0	0	0	0	0	4	0	1	0	0	0	0	5	0	1	0	0	0	0	1	2	0	0	1	0	0	0	2	0	0	0	0	0	0	0	0	0	2	0	0	0	0	0	0	0
90	0	0	0	0	0	0	0	0	0	2	0	1	0	0	0	0	3	0	0	0	0	0	0	0	0	0	0	1	0	0	0	2	0	0	0	0	0	0	0	0	0	1	0	0	0	0	0	0	0
100	0	0	0	0	0	0	0	0	0	0	0	0	0	0	0	0	2	0	0	0	0	0	0	0	0	0	0	0	0	0	0	2	0	0	0	0	0	0	0	0	0	0	0	0	0	0	0	0	0
110	0	0	0	0	0	0	0	0	0	0	0	0	0	0	0	0	1	0	0	0	0	0	0	0	0	0	0	0	0	0	0	1	0	0	0	0	0	0	0	0	0	0	0	0	0	0	0	0	0
120	0	0	0	0	0	0	0	0	0	0	0	0	0	0	0	0	1	0	0	0	0	0	0	0	0	0	0	0	0	0	0	0	0	0	0	0	0	0	0	0	0	0	0	0	0	0	0	0	0
130	0	0	0	0	0	0	0	0	0	0	0	0	0	0	0	0	1	0	0	0	0	0	0	0	0	0	0	0	0	0	0	0	0	0	0	0	0	0	0	0	0	0	0	0	0	0	0	0	0
140	0	0	0	0	0	0	0	0	0	0	0	0	0	0	0	0	1	0	0	0	0	0	0	0	0	0	0	0	0	0	0	0	0	0	0	0	0	0	0	0	0	0	0	0	0	0	0	0	0
150	0	0	0	0	0	0	0	0	0	0	0	0	0	0	0	0	1	0	0	0	0	0	0	0	0	0	0	0	0	0	0	0	0	0	0	0	0	0	0	0	0	0	0	0	0	0	0	0	0
[truncated: 207 more columns]

## Sheet: Fig. 7H Sholl statistics
Sholl intersections			One-way ANOVA, Tukey’s post-hoc correction; n=3 brains/retrovirus combination, NB n= 283; NBF n= 89; NBFL n= 75 cells analysed
Hypothesis		Mean 1	Mean 2	Mean Diff.	95,00% CI of diff.	Summary	P Value
0	NB vs. NBF	0	0.04598	-0.04598	-0.515 to 0.4231	ns	0.9713
	NB vs. NBFL	0	0	0	-0.4963 to 0.4963	ns	>0.9999
	NBF vs. NBFL	0.04598	0	0.04598	-0.5496 to 0.6416	ns	0.9821
10	NB vs. NBF	5.043	5.816	-0.7731	-1.242 to -0.3041	***	0.0003
	NB vs. NBFL	5.043	6.8	-1.757	-2.253 to -1.261	****	<0.0001
	NBF vs. NBFL	5.816	6.8	-0.9839	-1.579 to -0.3883	***	0.0003
20	NB vs. NBF	4.5	5.034	-0.5345	-1.004 to -0.06541	*	0.0207
	NB vs. NBFL	4.5	6.187	-1.687	-2.183 to -1.19	****	<0.0001
	NBF vs. NBFL	5.034	6.187	-1.152	-1.748 to -0.5566	****	<0.0001
30	NB vs. NBF	3.323	3.586	-0.2634	-0.7329 to 0.2062	ns	0.3868
	NB vs. NBFL	3.323	4.27	-0.9474	-1.447 to -0.4481	****	<0.0001
	NBF vs. NBFL	3.586	4.27	-0.6841	-1.282 to -0.08633	*	0.02
40	NB vs. NBF	2.163	2.465	-0.3018	-0.774 to 0.1705	ns	0.292
	NB vs. NBFL	2.163	2.767	-0.6038	-1.106 to -0.1012	*	0.0135
	NBF vs. NBFL	2.465	2.767	-0.302	-0.9035 to 0.2995	ns	0.467
50	NB vs. NBF	1.636	1.914	-0.2776	-0.7636 to 0.2084	ns	0.3735
	NB vs. NBFL	1.636	1.5	0.136	-0.3722 to 0.6441	ns	0.8051
	NBF vs. NBFL	1.914	1.5	0.4136	-0.1986 to 1.026	ns	0.2528
60	NB vs. NBF	1.083	1.462	-0.3789	-0.8742 to 0.1163	ns	0.1718
	NB vs. NBFL	1.083	1.101	-0.01884	-0.5377 to 0.5	ns	0.996
	NBF vs. NBFL	1.462	1.101	0.3601	-0.2646 to 0.9848	ns	0.3668
70	NB vs. NBF	0.6761	0.9351	-0.259	-0.7616 to 0.2436	ns	0.4484
	NB vs. NBFL	0.6761	0.5882	0.08782	-0.4387 to 0.6143	ns	0.9192
	NBF vs. NBFL	0.9351	0.5882	0.3468	-0.2822 to 0.9758	ns	0.3994
80	NB vs. NBF	0.5172	0.8333	-0.3161	-0.8346 to 0.2024	ns	0.3259
	NB vs. NBFL	0.5172	0.3788	0.1385	-0.3971 to 0.674	ns	0.8168
	NBF vs. NBFL	0.8333	0.3788	0.4545	-0.1896 to 1.099	ns	0.2231
90	NB vs. NBF	0.3367	0.6528	-0.3161	-0.8359 to 0.2037	ns	0.3278
	NB vs. NBFL	0.3367	0.2273	0.1094	-0.4275 to 0.6463	ns	0.8818
	NBF vs. NBFL	0.6528	0.2273	0.4255	-0.2186 to 1.07	ns	0.2684
100	NB vs. NBF	0.2461	0.4225	-0.1765	-0.7018 to 0.3489	ns	0.7108
	NB vs. NBFL	0.2461	0.1212	0.1249	-0.4148 to 0.6646	ns	0.8504
	NBF vs. NBFL	0.4225	0.1212	0.3013	-0.345 to 0.9476	ns	0.5184
